# Supplementary material for: Co-Occurrence of Domestic Dogs and Gastropod Molluscs in Public Dog-Walking Spaces and Implications for Infection with Angiostrongylus vasorum: A Preliminary Study
Source: Animals (Basel). 2021 Sep 2;11(9):2577. doi: 10.3390/ani11092577 (PMC8472295; doi:10.3390/ani11092577)
Supplement: Supplementary file 1 [file animals-11-02577-s001.zip]

Archive with 1 entries (1 files):
- animals-1292551-supplementary.pdf
